# Supplementary material for: The Relationship between Inspiratory Muscle Strength and Cycling Performance: Insights from Hypoxia and Inspiratory Muscle Warm-Up
Source: J Funct Morphol Kinesiol. 2024 May 31;9(2):97. doi: 10.3390/jfmk9020097 (PMC11205061; doi:10.3390/jfmk9020097)
Supplement: Supplementary file 1 [file jfmk-09-00097-s001.zip]

Archive with 1 entries (1 files):
- jfmk-2994345-supplementary.pdf
